# Supplementary material for: WDR62 is required for centriole duplication in spermatogenesis and manchette removal in spermiogenesis
Source: Commun Biol. 2021 May 31;4:645. doi: 10.1038/s42003-021-02171-5 (PMC8167107; doi:10.1038/s42003-021-02171-5)
Supplement: Supplementary file 4 — Supplementary Data 1 [file 42003_2021_2171_MOESM4_ESM.xlsx]

## Sheet: Figure 1b
Adult testis weight (mg)
Wdr62+/+													Wdr62+/tm1a													Wdr62tm1a/tm1a
116.5	101.9	127.5	101.6	102	91.6	94.3							118	122.5	122.9	129.4	149.8	100	95.1	144.2	159.6					77.8	51.2	50.3	57.5	51.5	56.4	66.2	53.5	67.2	80.2	56.2	69.2	78.6

## Sheet: Figure 1d
PAS-H staging of seminiferous tubules			(% of total seminiferous tubules counted)
	Wdr62+/+				Wdr62tm1a/tm1a
I-III	12	14	14	13	21	8	5
IV-VI	26	32	38	27	64	28	23
VII-VIII	31	29	32	29	0	46	45
IX-XI	24	20	13	22	0	18	7
XII	7	5	4	10	15	12	19
no spermatocytes	0	0	0	0	0	14	1

## Sheet: Figure 1e
PAS-H seminiferous tubules cell composition
Stage III
	Wdr62+/+			Wdr62tm1a/tm1a
Spermatocytes	56	47	40	61	75	58
Round spermatids	184	110	126	50	64	48
Elongated spermatids	192	98	112	38	52	28
Stage VII
	Wdr62+/+				Wdr62tm1a/tm1a
Spermatocytes	49	47	55	59	61	47	53	47
Round spermatids	177	133	139	179	47	31	46	48
Elongated spermatids	144	130	154	174	12	23	36	38
Stage XII
	Wdr62+/+				Wdr62tm1a/tm1a
Spermatocytes	28	18	35	31	28	25	30	37
Metaphase Spermatocytes	41	26	15	24	35	34	14	23
Elongated spermatids	130	138	130	128	33	21	28	28

## Sheet: Figure 1f
adult testis qRT-PCR (fold change)
	Wdr62+/+					Wdr62tm1a/tm1a
Wdr62	0.262447	0.858018	1.72394	1.06358	1.09201	0.104823	0.016036	0.339216	0.299301	0.579583
Stra8	0.617802	1.08225	1.2496	0.935701	1.11464	1.27973	1.0382	1.13058	1.88996	1.50499
Sycp3	1.18698	1.18574	1.08506	1.26486	0.277352	1.16553	1.46113	1.2645	1.48377	1.87391
Rec8	1.10079	1.31883	0.641778	0.924747	1.01386	0.394975	0.395998	0.821516	0.704502	0.560298
Dmc1	1.79241	1.22381	0.637043	0.574166	0.772572	1.48429	2.53205	0.759244	0.825355	0.920416
Piwil1	0.802372	0.210395	1.55952	1.20334	1.22437	1.09945	1.65118	1.55313	1.47279	2.32786
Tdrd5	1.00341	0.486346	1.08099	0.955564	1.47368	2.1991	1.84543	1.03335	1.2711	1.49215
Tdrd6	1.47374	0.704254	0.593487	0.881158	1.34736	1.67119	2.38037	0.785381	1.02566	1.18906
Rfx2	1.71519	0.345046	0.764898	0.811602	1.36326	0.697817	2.33284	0.882797	0.713319	1.15526
Sox30	0.944091	0.282151	0.774445	0.666661	2.33265	0.569454	0.586653	0.555023	0.557147	1.94498
Crem	0.8887	0.903911	0.872212	0.726046	1.60913	0.698443	0.870161	1.07261	0.846563	0.569565
Tnp1	0.769875	1.14379	0.653456	0.810904	1.62198	0.402156	0.332454	0.622365	0.703282	0.714964
Prm2	0.646188	0.792213	0.594972	0.931016	2.03561	0.243258	0.234776	0.46775	0.720764	0.223746

## Sheet: Figure 2a
P5	(% of STRA8+DDX4+/DDX4+ cells)
Wdr62+/+	Wdr62tm1a/tm1a
74	35
78	45
100	23
	19
P21	(% of DDX4+ tubules/total tubules)
Wdr62+/+	Wdr62tm1a/tm1a
100	72
100	98
100	80
P28	(% of DDX4+ tubules/total tubules)
Wdr62+/+	Wdr62tm1a/tm1a
100	100
100	100
100	100
100	100

## Sheet: Figure 2b
adult testis qRT-PCR (fold change)
	Wdr62+/+			Wdr62tm1a/tm1a
Mcph1	1.01913	1.24034	0.740523	1.35526	1.01515	0.998248
Aspm	0.893468	1.12425	0.982286	1.26955	1.24821	1.11858
Cdk5rap2	1.07834	1.06009	0.86157	1.15505	0.837138	1.02383

## Sheet: Figure 2d
Prophase I subphases quantification (% of total spermatocytes counted)
P21	Wdr62+/+			Wdr62tm1a/tm1a
Leptotene	5	0	4	0	7	6
Zygotene	36	33	32	52	33	38
Pachytene	21	44	47	31	32	48
Diplotene	18	23	16	17	27	7
Metaphase	21	0	2	0	1	0
P28	Wdr62+/+			Wdr62tm1a/tm1a
Leptotene	10	14	0	15	3	5
Zygotene	3	3	2	8	18	11
Pachytene	37	31	27	35	54	47
Diplotene	42	45	63	29	23	28
Metaphase	9	7	8	12	3	9
Adult	Wdr62+/+			Wdr62tm1a/tm1a
Leptotene	27	11	3	68	6	5
Zygotene	12	23	12	8	8	5
Pachytene	12	13	43	16	36	27
Diplotene	48	33	41	8	27	51
Metaphase	1	19	1	0	22	12

## Sheet: Figure 3a
pHH3 positive seminiferous tubules
adult testis	(%)
Wdr62+/+	Wdr62tm1a/tm1a
20.5882	34.2857
18.0328	25.7143
10.1695	45.4545
P28 testis	(%)
Wdr62+/+	Wdr62tm1a/tm1a
32	45
42	55
30	70
34
43

## Sheet: Figure 3b
TUNEL positive seminiferous tubules
P28 testis	(%)
Wdr62+/+	Wdr62tm1a/tm1a
29	49
31	52
19	67
22
38
adult testis	(%)
Wdr62+/+	Wdr62tm1a/tm1a
17	86
8	76
25	79

## Sheet: Figure 4a
Centrioles in pachytene and diplotene spermatocytes (%)
	4 centrioles				0-3 centrioles
Wdr62+/+	67	71	75	74	33	29	25	26
Wdr62tm1a/tm1a	50	25	7	17	50	75	93	83

[truncated: 5 more sheets: Figure 4d, Figure 5b, Figure 5c, Figure 5e, Antibodies used in this study]
